# Supplementary material for: Identifying Change Points in a Covariate Effect on Time-to-Event Analysis with Reduced Isotonic Regression
Source: PLoS One. 2014 Dec 4;9(12):e113948. doi: 10.1371/journal.pone.0113948 (PMC4256386; doi:10.1371/journal.pone.0113948)
Supplement: Appendix S2 — R programs developed for the reduced isotonic regression in survival analysis. (TXT) [file pone.0113948.s002.txt]

Appendix S2. R programs for the Reduced Isotonic Regression in Survival data 


#########################################################
#	Exponential with censored data			#
#	Need three Functions				#
#	Updated: 5/6/2010				#				
#########################################################

`get.numbers` <- function(x){
	n <- tapply(x, x, length)
	l <- double(length(n)+1)
	for(i in 1:length(n)){
		l[i+1] <- l[i]+n[i]
	}
	return(l)
}

`f1p2cen` <-
function (v, c, n1, n2) 
{
    if (n1 > 1 && n2 > 1) {
        x <- v[1:n1]
        cx <- c[1:n1]
        y <- v[(n1 + 1):(n1 + n2)]
        cy <- c[(n1 + 1):(n1 + n2)]
        t1 <- sum(x)/sum(cx)
        t2 <- sum(y)/sum(cy)
	f <- t1/t2
        if (is.na(f) || f==Inf) {
            return(1)
        }
        else {
            return(1 - pf(f, 2*sum(cx),2*sum(cy)))
        }
    }
    else {
        return(1)
    }
}

`modexpcenisoreg` <-
function(y, x, c, alpha.adjacency=0.5){
o <- order(x, decreasing=FALSE)
x <- x[o]
y <- y[o]
c <- c[o]

#sum of squares under the null
lambda <- sum(c)/sum(y)
loglik0<- -sum(lambda*y-c*log(lambda))


#estimate under the alternative (reduced isotonic)
g <- get.numbers(x)
link.rank.score <- vector("list", length(g)-1)
lambda <- double(length(g)-1)

lambda[1] <- sum(c[(g[1]+1):g[2]])/sum(y[(g[1]+1):g[2]])

#temporary code to get initial value for lambda in weibull gamma=2

if(F) {

	initial0 <- double(length(g)-1)
	initial <- double(length(g)-1)
	var.initial0 <- double(length(g)-1)
	se.initial <- double(length(g)-1)

	for(i in 1:(length(g)-1)){

	initial0[i] <- sum(c[(g[i]+1):g[i+1]])/sum(y[(g[i]+1):g[i+1]])
	initial[i] <-sqrt(initial0[i])
	var.initial0[i] <- sum(c[(g[i]+1):g[i+1]])/(sum(y[(g[i]+1):g[i+1]])^2)
	se.initial[i]<-0.5*initial0[i]^(-0.5)*sqrt(var.initial0[i])
	}
print(initial)
print(se.initial)
}
#end of the temporary code
#print(lambda[1])

if (lambda[1]>0) {
score <- sum(lambda[1]*y[(g[1]+1):g[2]] -c[1]*log(lambda[1]))} else
{score<-Inf}
link.rank.score[[1]] <- list(l=0,r=0,s=score)
ntest<-0

for(i in 2:(length(g)-1)){

	lambda[i] <- sum(c[(g[1]+1):g[i+1]])/sum(y[(g[1]+1):g[i+1]])

	if (lambda[i]>0)
	score <- sum(lambda[i]*y[(g[1]+1):g[i+1]]-c[(g[1]+1):g[i+1]]*log(lambda[i])) else
	score<-Inf
	link.rank.score[[i]] <- list(l=0,r=0,s=score)
	link<-0


	for(j in 1:(i-1)){

		flag <- TRUE
		k<-1
		while(flag & k<=length(link.rank.score[[j]]$l)) {
			link <- link.rank.score[[j]]$l[k]
			temp0 <- sum(c[(g[link+1]+1):g[j+1]])/sum(y[(g[link+1]+1):g[j+1]])				
			temp1 <- sum(c[(g[j+1]+1):g[i+1]])/sum(y[(g[j+1]+1):g[i+1]])
			testp<- f1p2cen(y[(g[link+1]+1):g[i+1]], c[(g[link+1]+1):g[i+1]], g[j+1]-g[link+1], g[i+1]-g[j+1])
			#print(testp)
                        ntest<-ntest+1 
			if( is.na(testp)==0 & testp < alpha.adjacency & temp0<temp1){
				flag<-FALSE
				score<-link.rank.score[[j]]$s[k]+sum(temp1*y[(g[j+1]+1):g[i+1]]-c[(g[j+1]+1):g[i+1]]*log(temp1))
				link.rank.score[[i]]$l <- c(link.rank.score[[i]]$l, j)
				link.rank.score[[i]]$r <- c(link.rank.score[[i]]$r, k)
				link.rank.score[[i]]$s <- c(link.rank.score[[i]]$s, score)
				lambda[i] <- temp1
			}
			k<-k+1
		}
	}
	o.score <- order(link.rank.score[[i]]$s, decreasing=FALSE)
	link.rank.score[[i]]$l <- link.rank.score[[i]]$l[o.score]
	link.rank.score[[i]]$r <- link.rank.score[[i]]$r[o.score]
	link.rank.score[[i]]$s <- link.rank.score[[i]]$s[o.score]
}

loglik1 <- -link.rank.score[[length(g)-1]]$s[1]
statistic <- 2*(loglik1-loglik0)

i <- length(g)-1
partition <- g[i+1]
rank <- 1
while(rank>0){
	i.temp <- i
	i <- link.rank.score[[i.temp]]$l[rank]
	rank <- link.rank.score[[i.temp]]$r[rank]
	partition <- c(g[i+1], partition)
}
#print(partition)

estimates <- double(length(y))
for(i in 2:length(partition)){
	estimates[o][(partition[i-1]+1):partition[i]] <- sum(c[(partition[i-1]+1):partition[i]] )/sum( y[(partition[i-1]+1):partition[i]] )
}

groups <- integer(length(y))
for(i in 2:length(partition)){
		groups[o][(partition[i-1]+1):partition[i]] <- i-1
}

uniquex<-x[g]
groups<-groups[g]
uniest<-estimates[o][g]

#Calculate Cox-Snell residual

csres<-estimates*y
fit<-survfit(Surv(csres, c)~1, type="kaplan-meier")
survres<-fit$surv
csres<-fit$time
neglogs<--log(survres)

return(list(uniquex=uniquex, groups=groups, estimates=estimates, uniest=uniest, statistic=statistic, csres=csres, neglogs=neglogs, ntest=ntest))
}


#########################################################
#	Weibull with censored data			#
#	need the exponential package 			#
#	and the survival package			#
#	updated: 9/4/2014				#
#########################################################

`modwblcenisoreg` <-
function(y, x, c, alpha.adjacency){
o <- order(x, decreasing=FALSE)
x <- x[o]
y <- y[o]
c <- c[o]
n<-length(y)

#get shape and scale parameter assumming from the iid
g <- get.numbers(x)
one<-as.numeric(c)
zero<-rep(0,length(x))
wreg<-survreg(Surv(y,one)~zero, dist='weibull')
#set the initial estimate in a reasonable range to avoid some extreme situations
gamma0<-min(1000, 1/wreg$scale)
expreg<-survreg(Surv(y,one)~zero, dist='exponential')

loglik0<-wreg$loglik[1]
#loglik0<-expreg$loglik[1]

diff<-1
count<-0
while (diff>0.0001) {
#Go through the exponential routine to get lambdas
#print(diff)
ynew<-y^gamma0
alpha<-alpha.adjacency
expreg<-modexpcenisoreg(ynew, x, one, alpha)
lambda<-(expreg$estimates)^(1/gamma0)

fgamma<-function(gamma){sum(one*(1/rep(gamma,n)+log(lambda*y)))-sum((lambda*y)^gamma*log(lambda*y))}

gamma1<-as.numeric(uniroot(fgamma, c(0.0000001,100))$root)

diff<-(gamma1-gamma0)/gamma0

gamma0<-gamma1
gamma0
count<-count+1
ntest<-expreg$ntest

}


#estimates<-expreg$estimates^(1/gamma0)

loglik1<-sum(one*(gamma0*log(lambda) + log(gamma0) +(gamma0-1)*log(y)))-sum((lambda*y)^gamma0)
statistic <- 2*(loglik1-loglik0) 

uniquex<-x[g]
unilambda<-lambda[g]

groups<-expreg$groups
g.groups<-get.numbers(groups)
g.groups<-g.groups[1:(length(g.groups)-1)]
cutoff<-uniquex[g.groups]


csres<-(lambda*y)^gamma0
fit<-survfit(Surv(csres, c)~1, type="kaplan-meier")
csres<-fit$time
survres<-fit$surv
neglogs<--log(survres)


return(list(uniquex=uniquex, cutoff=cutoff,lambda=lambda, unilambda=unilambda, diff=diff, 
	count=count, gamma=gamma0, csres=csres, neglogs=neglogs, fit=fit, statistic=statistic, ntest=ntest))
}

#########################################################
#	Example run					#
#	updated: 9/4/2014				#
#########################################################
set.seed(seed=12367)
n<-1000
gamma<-0.5
x <- runif(n)*6
x <- round(x,0)/3
g <- get.numbers(x)
g1<-g[2:8]
g2<-g[1:7]
repx<-g1-g2
xorder<-order(x)
x<-x[xorder]
#generate true values z
z <- rep(c(1,1,1,2,2,4,5),repx)
#generate observed values y
y <- rexp(n,rate=z^gamma)
ywbl<-y^(1/gamma)

set.seed(seed=87654321)
centime<-runif(n, min=min(ywbl), max=max(ywbl))
censor<-centime>ywbl
ywbl[censor==F]<-centime[censor==F]

results <- modwblcenisoreg(ywbl, x, censor, alpha.adjacency=0.05)

xresult<-results$uniquex
lambdaresult<-results$unilambda
stepfun1<-stepfun(xresult, c(lambdaresult[1], lambdaresult))
plot.stepfun(stepfun1, xlim=c(0,2.0), ylim=c(0,7.5), cex.points=1, do.points=T, col.vert="lightgreen", col.hor="lightgreen",
             col.points="lightgreen",pch=16, lwd=2, main="Model",axes=T)
